# Supplementary material for: Six weeks of strength endurance training decreases circulating senescence-prone T-lymphocytes in cytomegalovirus seropositive but not seronegative older women
Source: Immun Ageing. 2019 Jul 25;16:17. doi: 10.1186/s12979-019-0157-8 (PMC6657061; doi:10.1186/s12979-019-0157-8)
Supplement: Supplementary file 1 — Table S1. Linear regression analysis of the association between the levels of baseline CMV IgG and the absolute counts of the senescence-prone T-cells, adjusted for age. Note: CMV = cytomegalovirus; SEB = standard error of the unstandardized regression coefficient. Table S2. Linear regression analysis of the association between the levels of baseline CMV IgG and the proportion of the senescence-prone T-cells, adjusted for age. Note: CMV = cytomegalovirus; SEB = standard error of the unstandardized regression coefficient. Table S3. Percentage and absolute counts of T-cell subsets at baseline in the different intervention groups with respect to CMV serostatus. Note: The values denote median (Interquartile range). CMV = cytomegalovirus; SPC = senescence-prone cells; IST = intensive strength training; SET = strength-endurance training; CON = control. T-cell subsets were expressed as percentages within the CD3 + CD8+ or CD3 + CD8− T-cells or absolute number of cells in peripheral blood (cells/μL). aResults of Kruskal-Wallis test. Table S4. Training-induced changes in the absolute counts of CD8− T-cell phenotypes at 6 weeks compared to baseline among the different intervention groups in CMV seropositive participants. Table S5. Training-induced changes in the absolute counts of T-cell subsets among the different intervention groups in CMV seronegative participants. Table S6. Training-induced changes in the percentage of T-cell subsets among the different intervention groups in CMV seronegative participants. Table S7. Detailed description of exercise interventions. Note: 1RM = one repetition maximum. (ZIP 102 kb) [file 12979_2019_157_MOESM1_ESM.zip]

Archive with 6 entries (6 files):
- Supplementary Table S1 R3.docx
- Supplementary Table S2 R3.docx
- Supplementary Table S3 R3.docx
- Supplementary Table S4 R3.docx
- Supplementary Table S5 R3.docx
- Supplementary Table S6 R3.docx
